# Supplementary material for: ABC Transporters and CYP3A4 Mediate Drug Interactions between Enrofloxacin and Salinomycin Leading to Increased Risk of Drug Residues and Resistance
Source: Antibiotics (Basel). 2023 Feb 17;12(2):403. doi: 10.3390/antibiotics12020403 (PMC9952136; doi:10.3390/antibiotics12020403)
Supplement: Supplementary file 1 [file antibiotics-12-00403-s001.zip]

Archive with 1 entries (1 files):
- antibiotics-2100561-supplementary.pdf
